# Supplementary material for: Impact of childhood wheezing on lung function in adulthood: A meta-analysis
Source: PLoS One. 2018 Feb 2;13(2):e0192390. doi: 10.1371/journal.pone.0192390 (PMC5796725; doi:10.1371/journal.pone.0192390)
Supplement: S1 Table — (XLSX) [file pone.0192390.s001.xlsx]

## Sheet: lung function
Lung function
	FEV1/FVC						FEV1(%pred)
	wheezing			control			wheezing			control
	X-bar	95%CI	N	X-bar	95%CI	N	X-bar	95%CI	N	X-bar	95%CI	N
Horak E-1	75	73-77	70	80	78-82	53	95	92-99	70	104	101-108	53
Horak E-2	70	67-74	42	80	78-82	53	85	78-91	42	104	101-108	53
Horak E-3	80	79-82	40	80	78-82	53	109	103-114	40	104	101-108	53
Horak E-4	79	76-81	62	80	78-82	53	102	98-106	62	104	101-108	53
	Mean change in FEV1/yr
	wheezing			control
	X	SD	N	X	SD	N
Marossy AE-1	-33.5	33.5	439	-33.5	34.3	266
Marossy AE-2	-37.4	34.8	164	-33.5	34.3	266
	FEV1/FVC (z-scores)
	wheezing			control
	X	SD	N	X	SD	N
Sigurs N-1	-0.25	1.21	18	-0.14	0.97	83
Sigurs N-2	-0.62	1.02	11	-0.14	0.97	83
Sigurs N-3	-0.91	0.88	15	-0.14	0.97	83
Sigurs N-4	-0.16	1.24	11	-0.14	0.97	83
	FEV1/FVC (z-scores)
	wheezing			control
	X	SE	N	X	SE	N
Stern DA-1	0.09	0.15	44	0.1	0.05	317
Stern DA-2	-0.37	0.15	69	0.1	0.05	317
	FEV1/FVC						FEV1(%pred)
	wheezing			control			wheezing			control
	X-bar	95%CI	N	X-bar	95%CI	N	X-bar	95%CI	N	X-bar	95%CI	N
Tagiyeva N-1	62	58-66	38	70	69-71	239	81.3	72.8-89.9	38	97.1	95.1-99.2	239
Tagiyeva N-2	71	68-73	53	70	69-71	239	97.3	93.2-101.4	53	97.1	95.1-99.2	239
	FEV1/FVC
	wheezing			control
	X-bar	95%CI	N	X-bar	95%CI	N
Tai A	71	69-73	65	78	76-80	47

## Sheet: COPD
	wheezing		control
	event(COPD)	total	event(COPD)	total
Tagiyeva N	27	38	93	239
Tai A-1	15	34	1	48
Tai A-2	8	49	1	48
